# Supplementary material for: Development of Highly Sensitive Raman Spectroscopy for Subnano and Single-Atom Detection
Source: Molecules. 2021 Aug 23;26(16):5099. doi: 10.3390/molecules26165099 (PMC8400086; doi:10.3390/molecules26165099)
Supplement: Supplementary file 1 [file molecules-26-05099-s001.zip]

Archive with 1 entries (1 files):
- molecules-1348843-supplementary.pdf
